# Supplementary material for: Architecture, dynamics and biogenesis of GluA3 AMPA glutamate receptors
Source: Nature. 2025 Jul 1;645(8080):535–43. doi: 10.1038/s41586-025-09325-z (PMC12422969; doi:10.1038/s41586-025-09325-z)
Supplement: Supplementary file 8 — Source Data Figs. 2 and 5 and Source Data Extended Data Fig. 10. [file 41586_2025_9325_MOESM8_ESM.xlsx]

## Sheet: Fig.2c
	weighted tau desensitisation (ms)																	Steady state (%peak)
cell	A3-G	A3-GK129C	A3-GE458C	A3-G K129C/E458C													cell	A3-G/TRAPy2	A3-G K129C/E458C
1	6.05	5.98	6.29	11.66													1	2.34722	37.9236
2	5.92	6.77	6	7.87													2	2.25374	23.3883
3	6.51	6.49	6.4	12.34													3	2.08652	29.556
4	8.21	7.22	6.1	11.26													4	3.60985	30.9071
5	6.42	6.41	5.83	10.83													5	2.59849	28.9016
6	5.89	6.19	5.32	8.59													6	2.45046	20.5772
7	6.12	5.43															7	2.08777
8	7.32																8	3.41041
mean	6.555	6.35571	5.99	10.425
Stdev	0.813651	0.572301	0.385953	1.786													mean	2.60556	28.5423
																	Stdev	0.586575	6.07889
																		Unpaired t test
																		P value	<0.0001
W (DFn, DFd)	11.01 (3.000, 11.89)																	P value summary	****
P value	0.001																	Significantly different (P < 0.05)?	Yes
P value summary	***																	One- or two-tailed P value?	Two-tailed
Significant diff. among means (P < 0.05)?	Yes																	t, df	t=12.16, df=12
Dunnett's T3 multiple comparisons test	Mean Diff.	95.00% CI of diff.	Below threshold?	Summary	Adjusted P Value	D-?
A3-G vs. A3-GK129C	0.1993	-0.7895 to 1.188	No	ns	0.9239	A	A3-GK129C
A3-G vs. A3-GE458C	0.565	-0.3481 to 1.478	No	ns	0.2863	B	A3-GE458C
A3-G vs. A3-G K129C/E458C	-3.87	-6.265 to -1.475	Yes	**	0.0047	C	A3-G K129C/E458C
Test details	Mean 1	Mean 2	Mean Diff.	SE of diff.	n1	n2	t	DF
A3-G vs. A3-GK129C	6.555	6.356	0.1993	0.3599	8	7	0.5537	12.49
A3-G vs. A3-GE458C	6.555	5.99	0.565	0.328	8	6	1.723	10.51
A3-G vs. A3-G K129C/E458C	6.555	10.43	-3.87	0.7838	8	6	4.937	6.564

## Sheet: Fig.2 d
	P5/P1
patch	A3-G	A3-GK129C/E458C	A3-G185glyco-wedge
1	0.51298	0.800783	0.53612		ANOVA summary
2	0.647718	0.794454	0.358504		F	38.7
3	0.65691	0.669099	0.52217		P value	<0.0001
4	0.741546	0.855023	0.376975		P value summary	****
5	0.64853	0.852767	0.404305		Significant diff. among means (P < 0.05)?	Yes
6	0.589772	0.854448	0.375835		R squared	0.7866
7	0.672054		0.521681		P value summary	****
8	0.650384
9	0.725752				Dunnett's multiple comparisons test	Mean Diff.	95.00% CI of diff.	Below threshold?	Summary	Adjusted P Value	C-?
10	0.681205				A3-G vs. A3-GK129C/E458C	-0.1631	-0.2533 to -0.07288	Yes	***	0.0006	A	A3-GK129C/E458C
11	0.527644				A3-G vs. A3-G185glyco-wedge	0.1991	0.1131 to 0.2851	Yes	****	<0.0001	B	A3-G185glyco-wedge
mean	0.641318	0.804429	0.442227		Test details	Mean 1	Mean 2	Mean Diff.	SE of diff.	n1	n2	q	DF
Stdev	0.0722344	0.0718682	0.0802424		A3-G vs. A3-GK129C/E458C	0.6413	0.8044	-0.1631	0.03782	11	6	4.312	21
					A3-G vs. A3-G185glyco-wedge	0.6413	0.4422	0.1991	0.03603	11	7	5.525	21

## Sheet: Fig5d
	Untrans.	GluA3 wt	GluA3 R163I	GluA2Q	GluA3A2NTD	GluA2A3NTD	GluA3 R439G	GluA3 R183A	GluA3 Q185N,K187T
	0.66	0.53	0.44	0.23	0.47	0.52	0.44	0.408	0.52
	0.71	0.54	0.36	0.22	0.48	0.63	0.39	0.415	0.45
	0.87	0.52	0.395	0.035	0.47	0.44	0.38	0.48	0.56
	0.69	0.63	0.41	0.218	0.53	0.46	0.396	0.47	0.31
	0.58	0.62	0.51	0.23	0.56	0.26	0.45	0.37	0.48
	0.6	0.74	0.496	0.18	0.44	0.399	0.31	0.34	0.42
	0.59	0.66	0.517	0.17	0.55	0.379	0.35	0.44	0.34
	0.61	0.697	0.34	0.175	0.44		0.29	0.411
	0.62	0.51	0.37	0.27	0.36		0.34	0.476
	0.722	0.55	0.39	0.26	0.58		0.33	0.48
	0.67	0.63	0.3	0.23	0.59		0.456	0.467
	0.66	0.64	0.445	0.21	0.47			0.446
	0.669	0.51	0.415	0.272	0.48
	0.65	0.57	0.49		0.47
		0.59	0.4		0.53
		0.575	0.48		0.56
		0.61	0.47		0.44
		0.617	0.492		0.42
		0.53	0.41		0.44
					0.51
					0.5
					0.55
					0.534
					0.542
					0.49
					0.57
					0.56
					0.5
					0.55
	ANOVA summary									Dunnett's multiple comparisons test	Mean Diff.	95.00% CI of diff.	Below threshold?	Summary	Adjusted P Value
	F	54.38								A3-R vs. Untrans.	-0.07125	-0.1346 to -0.007855	Yes	*	0.0194
	P value	<0.0001								A3-R vs. A3-RR163I	0.1652	0.1068 to 0.2236	Yes	****	<0.0001
	P value summary	****								A3-R vs. A2Q	0.3854	0.3206 to 0.4502	Yes	****	<0.0001
	Significant diff. among means (P < 0.05)?	Yes								A3-R vs. A3-RA2NTD	0.09014	0.03702 to 0.1433	Yes	****	<0.0001
	R squared	0.781								A3-R vs. A2A3NTD	0.152	0.07238 to 0.2315	Yes	****	<0.0001
										A3-R vs. A3-G	0.2175	0.1493 to 0.2857	Yes	****	<0.0001
	Brown-Forsythe test									A3-R vs. A3-RR183A	0.1595	0.09315 to 0.2259	Yes	****	<0.0001
	F (DFn, DFd)	1.087 (8, 122)								A3-R vs. A3-RQ185_glyco	0.1531	0.07352 to 0.2327	Yes	****	<0.0001
	P value	0.3767
	P value summary	ns
	Are SDs significantly different (P < 0.05)?	No
	Bartlett's test
	Bartlett's statistic (corrected)	11.68
	P value	0.1659
	P value summary	ns
	Are SDs significantly different (P < 0.05)?	No
	ANOVA table	SS	DF	MS	F (DFn, DFd)	P value
	Treatment (between columns)	1.902	8	0.2378	F (8, 122) = 54.38	P<0.0001
	Residual (within columns)	0.5335	122	0.004373
	Total	2.436	130

## Sheet: Fig5e
	EPSC amplitude (pA)
		Untrans	GluA2Q		Untrans	GluA3		Untrans	GluA2A3NTD		Untrans	GluA3A2NTD		Untrans	GluA3R163I		Untrans	GluA3 R439G
		33	38		53	43		57	58		21	37		45	64		33	97
		37	60		51	58		57	26		20	25		51	69		25	48.1
		27	86		33	42		32	39.5		48	87		25	60		27	69.9
		33	42		34	32		31	49.6		22	21.9		31	55		60	31
		26	64		22	39		31	32		26	22		38	54		38	24
		42	69		67	64		26	40		30	40		22	34		31	35
		40.4494	80.5197		80	42		26	16		22	26		41	59		49	29
		45	51		42.1	51		39	21		31	30		40	58		34	20
					46	44		20	21		40	41		35	55		40	50
					29	43		36	30		48	50		64	74		36	43
					61	26		49	65		35	27		34.5	63		62	45.8
					41	10		38	41		51	35		37.6	48		46	65
					63	36		51	37		50	41		53	52		55	32
					36	28					44	52		32.5	58		39	49.7
					34	27								22	23		41	34
					28.5	25								35	136		29	21
					46	19.2								27	115		31	15
					61	36								25	93		60	28
					36	17								18	33
					31	13								26	86
					59	39.8								43	55
					96	23.6								58	54
					91	22								46	49.9
					42	20								28	40
					43	27								47	53
					39	20								37	34
					31	36								50	57
					34	30								57	72
					39	25								29	45
					43	26								31	37
														40	78
														56	103
														39	65
		Paired t test			Paired t test			Paired t test			Paired t test			Paired t test			Paired t test
		P value	0.0065		P value	0.0005		P value	0.7491		P value	0.3579		P value	<0.0001		P value	0.989
		P value summary	**		P value summary	***		P value summary	ns		P value summary	ns		P value summary	****		P value summary	ns
		Significantly different (P < 0.05)?	Yes		Significantly different (P < 0.05)?	Yes		Significantly different (P < 0.05)?	No		Significantly different (P < 0.05)?	No		Significantly different (P < 0.05)?	Yes		Significantly different (P < 0.05)?	No
		One- or two-tailed P value?	Two-tailed		One- or two-tailed P value?	Two-tailed		One- or two-tailed P value?	Two-tailed		One- or two-tailed P value?	Two-tailed		One- or two-tailed P value?	Two-tailed		One- or two-tailed P value?	Two-tailed
		t, df	t=3.820, df=7		t, df	t=3.906, df=29		t, df	t=0.3273, df=12		t, df	t=0.9532, df=13		t, df	t=5.436, df=32		t, df	t=0.01394, df=17
		Number of pairs	8		Number of pairs	30		Number of pairs	13		Number of pairs	14		Number of pairs	33		Number of pairs	18
	Normalised EPSC amplitude
		0.932203	1.07345		1.12638	0.913857		1.50304	1.52941		0.602459	1.06147		1.17521	1.67142		0.807065	2.37228
		1.0452	1.69492		1.08388	1.23264		1.50304	0.685598		0.57377	0.717213		1.33191	1.80199		0.611413	1.17636
		0.762712	2.42938		0.701332	0.892604		0.843813	1.04158		1.37705	2.4959		0.652896	1.56695		0.660326	1.70951
		0.932203	1.18644		0.722584	0.680079		0.817444	1.30791		0.631148	0.628279		0.809592	1.43637		1.46739	0.758152
		0.734463	1.80791		0.467555	0.828847		0.817444	0.843813		0.745902	0.631148		0.992403	1.41026		0.929348	0.586957
		1.18644	1.94915		1.42392	1.36016		0.685598	1.05477		0.860656	1.14754		0.574549	0.887939		0.758152	0.855978
		1.14264	2.27457		1.7002	0.892604		0.685598	0.421907		0.631148	0.745902		1.07075	1.54084		1.19837	0.709239
		1.27119	1.44068		0.894729	1.08388		1.0284	0.553753		0.889344	0.860656		1.04463	1.51472		0.831522	0.48913
					0.977614	0.935109		0.527383	0.553753		1.14754	1.17623		0.914055	1.43637		0.978261	1.22283
					0.616322	0.913857		0.94929	0.791075		1.37705	1.43443		1.67142	1.93257		0.880435	1.05163
					1.2964	0.552564		1.29209	1.714		1.0041	0.77459		0.900997	1.6453		1.5163	1.12011
					0.871352	0.212525		1.00203	1.08114		1.46311	1.0041		0.981956	1.25356		1.125	1.58967
					1.33891	0.765089		1.34483	0.975659		1.43443	1.17623		1.38414	1.35803		1.34511	0.782609
					0.765089	0.595069					1.26229	1.4918		0.848765	1.51472		0.953804	1.21549
					0.722584	0.573817								0.574549	0.600665		1.00272	0.831522
					0.605696	0.531312								0.914055	3.55176		0.709239	0.513587
					0.977614	0.408048								0.705128	3.00332		0.758152	0.366848
					1.2964	0.765089								0.652896	2.42877		1.46739	0.684783
					0.765089	0.361292								0.470085	0.861823
					0.658827	0.276282								0.679012	2.24596
					1.2539	0.845849								1.12298	1.43637
					2.04024	0.501559								1.51472	1.41026
					1.93398	0.467555								1.20133	1.30318
					0.892604	0.42505								0.731244	1.04463
					0.913857	0.573817								1.22744	1.38414
					0.828847	0.42505								0.966287	0.887939
					0.658827	0.765089								1.30579	1.4886
					0.722584	0.637574								1.4886	1.88034
					0.828847	0.531312								0.75736	1.17521
					0.913857	0.552564								0.809592	0.966287
														1.04463	2.03704
														1.46249	2.68993
														1.01852	1.69753

## Sheet: Fig5f
EPSC (pA)
	Untrans	GluA2Q		Untrans	GluA3		Untrans	GluA3 R163I		Untrans	GluA3 R439G
	49	81		47	17		57.6	30.3		38	33
	32	68		42	18		51	36.5		61	30
	46	32		60	38		55	25		56	25
	40	40		63	27		59	29		46	44
	32	38		46	12		45	30		54	19
	35	39		43	16		55	33		69	29
	45	61		42	34.5		43	62		35	33
	50	44		30	23		44	54		59	40
	40	50.5		65	14		69	26		52.6	52.4
				58	34		75	47		61	42
				36	17.5		37.5	31		62	48
				52.2	26.6		35	21		53	25
				41	14		57	39		80	57
				65	16.5		61	43
				58	11		51	23
				59	16		35.5	32
				89	24
				55	31
				56	51
	Paired t test			Paired t test			Paired t test			Paired t test
	P value	0.1261		P value	<0.0001		P value	0.0007		P value	0.0003
	P value summary	ns		P value summary	****		P value summary	***		P value summary	***
	Significantly different (P < 0.05)?	No		Significantly different (P < 0.05)?	Yes		Significantly different (P < 0.05)?	Yes		Significantly different (P < 0.05)?	Yes
	One- or two-tailed P value?	Two-tailed		One- or two-tailed P value?	Two-tailed		One- or two-tailed P value?	Two-tailed		One- or two-tailed P value?	Two-tailed
	t, df	t=1.708, df=8		t, df	t=8.196, df=18		t, df	t=4.264, df=15		t, df	t=5.065, df=12
	Number of pairs	9		Number of pairs	19		Number of pairs	16		Number of pairs	13
Normalised EPSC
	1.19512	1.97561		0.886792	0.320755		1.10983	0.583815		0.679907	0.590446
	0.780488	1.65854		0.792453	0.339623		0.982659	0.703276		1.09143	0.536769
	1.12195	0.780488		1.13207	0.716981		1.05973	0.481696		1.00197	0.447307
	0.97561	0.97561		1.18868	0.509434		1.1368	0.558767		0.823045	0.787261
	0.780488	0.926829		0.867925	0.226415		0.867052	0.578035		0.966184	0.339953
	0.853659	0.95122		0.811321	0.301887		1.05973	0.635838		1.23457	0.518876
	1.09756	1.48781		0.792453	0.650943		0.828516	1.1946		0.62623	0.590446
	1.21951	1.07317		0.566038	0.433962		0.847784	1.04046		1.05564	0.715692
	0.97561	1.23171		1.22642	0.264151		1.32948	0.500963		0.941134	0.937556
				1.09434	0.641509		1.44509	0.905588		1.09143	0.751476
				0.679245	0.330189		0.722543	0.597303		1.10932	0.85883
				0.984906	0.501887		0.674374	0.404624		0.948291	0.447307
				0.773585	0.264151		1.09827	0.751445		1.43138	1.01986
				1.22642	0.311321		1.17534	0.828516
				1.09434	0.207547		0.982659	0.44316
				1.11321	0.301887		0.684008	0.61657
				1.67925	0.45283
				1.03774	0.584906
				1.0566	0.962264
	Tukey's multiple comparisons test	Mean Diff.	95.00% CI of diff.	Below threshold?	Summary	Adjusted P Value
	A2 vs. A3	0.8197	0.5136 to 1.126	Yes	****	<0.0001
	A2 vs. A3 K2	0.5758	0.2571 to 0.8944	Yes	****	<0.0001
	A2 vs. A3R163I	0.5469	0.2408 to 0.8530	Yes	***	0.0001
	A3 vs. A3 K2	-0.2439	-0.5183 to 0.03040	No	ns	0.0977
	A3 vs. A3R163I	-0.2728	-0.5326 to -0.01303	Yes	*	0.0361
	A3 K2 vs. A3R163I	-0.02885	-0.3032 to 0.2455	No	ns	0.9923

## Sheet: EDFig10c
	Untrans	GluA2Q			Untrans	GluA3			Untrans	GluA2A3NTD			Untrans	GluA3A2NTD			Untrans	GluA3R439G			Untrans	GluA3R163I
	0.78	0.2			0.65	0.56			0.91	0.16			0.89	0.55			0.81	0.52			0.99	0.57
	0.9	0.05			0.94	0.61			0.66	0.51			0.91	0.44			0.94	0.42			0.64	0.38
	0.74	0.17			0.96	0.55			0.71	0.49			0.67	0.51			0.76	0.31			0.69	0.42
	0.6	0.045			0.93	0.7			0.9	0.27			0.68	0.33			0.78	0.33			0.9	0.44
	0.79	0.25			0.51	0.35			0.61	0.29			0.82	0.68			0.59	0.296			0.71	0.39
	0.62	0.19			0.9	0.45			0.7	0.41			0.8	0.66			0.61	0.36			0.75	0.4
	0.66	0.15			0.74	0.61			0.83	0.48			0.98	0.5			0.71	0.39			0.78	0.41
	0.72	0.24			0.69	0.595			0.82	0.61			0.7	0.45			0.7	0.43			0.685	0.395
	0.76	0.19			0.87	0.56			0.93	0.66							0.73	0.44
					0.81	0.6							0.61	0.5							0.69	0.39
					0.61	0.45							0.78	0.36			0.62	0.41			0.6	0.43
					0.67	0.6							0.71	0.38			0.72	0.26			0.87	0.49
					0.82	0.4											0.61	0.3			0.83	0.52
					0.75	0.62											0.7	0.34			0.69	0.44
					0.8	0.6											0.59	0.45			0.96	0.6
					0.84	0.52											0.81	0.51
					0.72	0.61											0.6	0.39
	Paired t test				Paired t test				Paired t test				Paired t test				Paired t test				Paired t test
	P value	<0.0001			P value	<0.0001			P value	0.0008			P value	<0.0001			P value	<0.0001			P value	<0.0001
	P value summary	****			P value summary	****			P value summary	***			P value summary	****			P value summary	****			P value summary	****
	Significantly different (P < 0.05)?	Yes			Significantly different (P < 0.05)?	Yes			Significantly different (P < 0.05)?	Yes			Significantly different (P < 0.05)?	Yes			Significantly different (P < 0.05)?	Yes			Significantly different (P < 0.05)?	Yes
	One- or two-tailed P value?	Two-tailed			One- or two-tailed P value?	Two-tailed			One- or two-tailed P value?	Two-tailed			One- or two-tailed P value?	Two-tailed			One- or two-tailed P value?	Two-tailed			One- or two-tailed P value?	Two-tailed
	t, df	t=14.35, df=8			t, df	t=7.419, df=16			t, df	t=5.271, df=8			t, df	t=6.996, df=10			t, df	t=12.33, df=15			t, df	t=16.08, df=13
	Number of pairs	9			Number of pairs	17			Number of pairs	9			Number of pairs	11			Number of pairs	16			Number of pairs	14
	ANOVA summary			Tukey's multiple comparisons test	Mean Diff.	95.00% CI of diff.	Below threshold?	Summary	Adjusted P Value
	F	103.6		GluA2 vs. GluA3	-0.3866	-0.4955 to -0.2778	Yes	****	<0.0001	A-B
	P value	<0.0001		GluA2 vs. GluA3R163I	-0.2828	-0.3956 to -0.1699	Yes	****	<0.0001	A-C
	P value summary	****		GluA2 vs. Untrans	-0.5988	-0.6963 to -0.5014	Yes	****	<0.0001	A-D
	Significant diff. among means (P < 0.05)?	Yes		GluA3 vs. GluA3R163I	0.1038	0.008537 to 0.1992	Yes	*	0.0273	B-C
	R squared	0.8034		GluA3 vs. Untrans	-0.2122	-0.2887 to -0.1358	Yes	****	<0.0001	B-D
				GluA3R163I vs. Untrans	-0.3161	-0.3981 to -0.2341	Yes	****	<0.0001	C-D
				Test details	Mean 1	Mean 2	Mean Diff.	SE of diff.	n1	n2	q	DF
				GluA2 vs. GluA3	0.1654	0.5521	-0.3866	0.04144	9	17	13.19	76
				GluA2 vs. GluA3R163I	0.1654	0.4482	-0.2828	0.04295	9	14	9.31	76
				GluA2 vs. Untrans	0.1654	0.7643	-0.5988	0.03709	9	40	22.83	76
				GluA3 vs. GluA3R163I	0.5521	0.4482	0.1038	0.03628	17	14	4.048	76
				GluA3 vs. Untrans	0.5521	0.7643	-0.2122	0.02911	17	40	10.31	76
				GluA3R163I vs. Untrans	0.4482	0.7643	-0.3161	0.03122	14	40	14.32	76

## Sheet: EDFig10d
	Untrans.	A2Q	A2QL180R	A2QI157R	A2QK182_glyco
	0.61	0.22	0.18	0.11	0.198
	0.62	0.17	0.19	0.12	0.196
		0.21	0.127	0.14	0.27
		0.23	0.12	0.109	0.19
			0.15	0.101	0.31
			0.215	0.137	0.12
			0.242	0.126	0.099
			0.21	0.11	0.205
			0.207	0.09	0.184
			0.19	0.1135
			0.189	0.106
				0.13
				0.12
				0.17
				0.14
				0.189
	ANOVA summary				Tukey's multiple comparisons test	Mean Diff.	95.00% CI of diff.	Below threshold?	Summary	Adjusted P Value
	F	49.12			Untrans. vs. A2Q	0.4075	0.2927 to 0.5223	Yes	****	<0.0001
	P value	<0.0001			Untrans. vs. A2QL180A	0.3353	0.2304 to 0.4401	Yes	****	<0.0001
	P value summary	****			Untrans. vs. A2QL180R	0.4314	0.3294 to 0.5333	Yes	****	<0.0001
	Significant diff. among means (P < 0.05)?	Yes			Untrans. vs. A2QI157R	0.4893	0.3898 to 0.5887	Yes	****	<0.0001
	R squared	0.8481			Untrans. vs. A2QK182_glyco	0.4181	0.3145 to 0.5218	Yes	****	<0.0001
					A2Q vs. A2QL180A	-0.07225	-0.1534 to 0.008950	No	ns	0.1065
					A2Q vs. A2QL180R	0.02386	-0.05356 to 0.1013	No	ns	0.9397
					A2Q vs. A2QI157R	0.08178	0.007656 to 0.1559	Yes	*	0.0229
					A2Q vs. A2QK182_glyco	0.01061	-0.06907 to 0.09029	No	ns	0.9986
					A2QL180A vs. A2QL180R	0.09611	0.03450 to 0.1577	Yes	***	0.0004
					A2QL180A vs. A2QI157R	0.154	0.09661 to 0.2114	Yes	****	<0.0001
					A2QL180A vs. A2QK182_glyco	0.08286	0.01843 to 0.1473	Yes	**	0.0051
					A2QL180R vs. A2QI157R	0.05792	0.005982 to 0.1099	Yes	*	0.0209
					A2QL180R vs. A2QK182_glyco	-0.01325	-0.07285 to 0.04635	No	ns	0.9851
					A2QI157R vs. A2QK182_glyco	-0.07117	-0.1264 to -0.01592	Yes	**	0.005

## Sheet: EDFig10e
	Untrans	A2QI157R		Untrans	A2Q		Normalised:	A2Q	A2QI157R
	22	24		26.1	32.8			1.2567	1.09091
	25	27		31	32.7			1.05484	1.08
	29	22		29	33.4			1.15172	1.16667
	30	35		53.6	86.9			1.62127	1.11539
	26	29		47	59.8			1.27234	1.14286
	28	32		38.7	95.3			2.46253	2.1
	20	42		22	36.1			1.64091	2.08333
	24	50		26	51.8			1.99231	0.92
	25	23		34.6	39.2			1.13295	0.95122
	41	39							2.08696
	23	48
							Unpaired t test
							P value	0.5515
							P value summary	ns
							Significantly different (P < 0.05)?	No
							One- or two-tailed P value?	Two-tailed
							t, df	t=0.6076, df=17
